# Supplementary material for: Prevalence of mortality among mechanically ventilated patients in the intensive care units of Ethiopian hospitals and the associated factors: A systematic review and meta-analysis
Source: PLoS One. 2024 Jul 23;19(7):e0306277. doi: 10.1371/journal.pone.0306277 (PMC11265714; doi:10.1371/journal.pone.0306277)
Supplement: S1 Data set — (XLSX) [file pone.0306277.s003.xlsx]

## Sheet: MV_Mortality 1
Authors name	Region	publication year	design	Type of ICU	sample size category	covid vs non-covid	Sample size	Prevalence(%)	preva	Log prv	SEPRV	JBI Quality
Alemayehu et al.	Addis Ababa	2022	Cross-sectional	Adult	≤400	Non-COVID	202	41.7	0.417	3.7305	3.46918	9
Debebe et al.	Addis Ababa	2022	Retrospective cohort	Adult	≤400	Non-COVID	160	60.7	0.607	4.10594	3.86127	9
Berhe, et al.	Tigray	2023	Prospective cohort	Adult	≤400	Non-COVID	286	28.6	0.286	3.35341	2.67208	9
Tilahun et al.	Amhara	2022	Retrospective cohort	Adult	≤400	Non-COVID	376	33.78	0.3378	3.51987	2.4391	9
Zewudie et al.	Amhara	2023	Retrospective cohort	Adult	≤400	Non-COVID	388	55.98	0.5598	4.02499	2.52015	9
Wotiye et al.	SNNP	2022	Retrospective cohort	Adult	≤400	Non-COVID	310	80.82	0.8082	4.39222	2.23616	7
Bacha et al.	Oromia	2023	Prospective cohort	Pediatrics	≤400	Non-COVID	206	34.5	0.345	3.54096	3.31205	7
S. Seid et al.	Amhara	2022	Cross-sectional	Adult	>400	Non-COVID	402	37.6	0.376	3.627	2.41587	9
Tigist B. et al.	Addis Ababa	2021	Cross-sectional	Pediatrics	≤400	Non-COVID	220	59.1	0.591	4.07923	3.3147	9
Hunegnaw et al.	Addis Ababa	2022	Cross-sectional	Adult	≤400	Non-COVID	247	57.1	0.571	4.0448	3.14919	9
S.M. Abate et al.	SNNP	2021	Retrospective cohort	Adult	>400	Non-COVID	517	67.3	0.673	4.20916	2.06318	9
Abate et al.	SNNP	2023	Prospective cohort	Adult	>400	Non-COVID	630	49	0.49	3.89182	1.99165	9
Endeshaw et al.	Addis Ababa	2022	Retrospective cohort	Adult	>400	Non-COVID	410	77.45	0.7745	4.34963	2.06392	9
Seifu et al.	Addis Ababa	2022	Cross-sectional	Pediatrics	>400	Non-COVID	406	67.94	0.6794	4.21862	2.31623	9
Demass et al.	Amhara	2023	Cross-sectional	Adult	>400	Non-COVID	568	51.35	0.5135	3.93866	2.09719	9
Dendir et al.	SNNP	2023	Cross-sectional	Pediatrics	≤400	Non-COVID	396	60.05	0.6005	4.09518	2.46132	9
Gemechu E. et al	Addis Ababa	2022	Cross-sectional	Pediatrics	≤400	Non-COVID	260	34.5	0.345	3.54096	2.94811	6
Nega G et al.	Addis Ababa	2023	Retrospective cohort	Adult	>400	COVID	496	63.3	0.633	4.14789	2.16418	9
Korbu et al.	Addis Ababa	2023	Cross-sectional	Adult	≤400	COVID	104	88.5	0.885	4.483	3.12827	6
Tsegay et al.	Addis Ababa	2023	Cross-sectional	Adult	≤400	Non-COVID	210	54.8	0.548	4.00369	3.43439	9
Haftu et al.	Tigray	2018	Cross-sectional	Pediatrics	≤400	Non-COVID	400	37.5	0.375	3.62434	2.42061	9
Teshager NW, et al	Amhara	2020	Prospective cohort	Pediatrics	≤400	Non-COVID	313	62.2	0.622	4.13035	2.74075	9
							7507

## Sheet: Factors
Septic shock
	author	year	a	b	c	d
	Korbu et al.	2023	56	1	36	11
	Alemayehu et al.	2022	29	10	46	95
GCS<8
	Author	Year	a	b	c	d
	Debebe et al.	2022	32	3	65	60
	Abate et al.	2023	242	50	61	277
	Alemayehu et al.	2022	41	27	34	78
	Tsegay et al.	2023	65	32	50	63
Duration of ventilation<3 days
	author	year	a	b	c	d
	Tigist B. et al	2021	67	26	63	64
	Tsegay et al.	2023	60	49	55	46
medical
	author	year	a	b	c	d
	Tigist B. et al	2021	112	48	18	42
	Debebe et al.	2022	56	10	41	53
	Tsegay et al.	2023	84	34	31	61
	Abate et al.	2023	193	161	110	166
Comorbidity
	author	year	a	b	c	d
	Tsegay et al.	2023	54	35	61	60
	Abate et al.	2023	19	23	226	240
MODS	author	year	a	b	c	d
	Tsegay et al.	2023	61	7	54	88
	Tigist B. et al	2021	97	29	33	61
	Alemayehu et al.	2022	34	15	41	90
Vassopressor	author	year	a	b	c	d
	Korbu et al.	2023	59	1	33	11
	Alemayehu et al.	2022	58	16	17	89
